# Supplementary material for: Comparative genomic analysis of the PAL genes in five Rosaceae species and functional identification of Chinese white pear
Source: PeerJ. 2019 Dec 2;7:e8064. doi: 10.7717/peerj.8064 (PMC6894436; doi:10.7717/peerj.8064)
Supplement: Data S1 — PAL-Different tissue (Bud-Stem-Leaf-Flower); PAL-Different tissue (Root); PAL-Fruit development at different stages (15, 39, 47, 55, 63, 79, 102, 145 DAF); PAL-Hormone treatment; The content of stone cells and lignin. [file peerj-07-8064-s008.zip]

Archive with 6 entries (5 files):
- Raw data/PAL-Different tissue (Bud-Stem-Leaf-Flower).xlsx
- Raw data/PAL-Different tissue (Root).xlsx
- Raw data/PAL-Fruit development at different stages.xlsx
- Raw data/PAL-Hormone treatment.xlsx
- Raw data/The content of stone cells and lignin  .xls
- Raw data/
