# Supplementary material for: Comparative genomic analysis of the PAL genes in five Rosaceae species and functional identification of Chinese white pear
Source: PeerJ. 2019 Dec 2;7:e8064. doi: 10.7717/peerj.8064 (PMC6894436; doi:10.7717/peerj.8064)
Supplement: Data S1 — PAL-Different tissue (Bud-Stem-Leaf-Flower); PAL-Different tissue (Root); PAL-Fruit development at different stages (15, 39, 47, 55, 63, 79, 102, 145 DAF); PAL-Hormone treatment; The content of stone cells and lignin. [file peerj-07-8064-s008.zip › Raw data/PAL-Different tissue (Bud-Stem-Leaf-Flower).xlsx]

## Sheet: 0
	Well	Fluor	Target	Content	Sample	Biological Set Name	Cq	Cq Mean	Cq Std. Dev	Starting Quantity (SQ)	Log Starting Quantity	SQ Mean	SQ Std. Dev	Set Point	Well Note
	A01	SYBR	PAL1	Unkn	Bud		31.6921	31.6921	0				0	68
	A02	SYBR	PAL2	Unkn	Bud		32.4442	32.4442	0				0	68
	A03	SYBR	PAL3	Unkn	Bud		24.6895	24.6895	0				0	68
	A04	SYBR	PAL1	Unkn	Stem		26.4389	26.4389	0				0	68
	A05	SYBR	PAL2	Unkn	Stem		28.2118	28.2118	0				0	68
	A06	SYBR	PAL3	Unkn	Stem		22.4718	22.4718	0				0	68
	B01	SYBR	PAL1	Unkn	Leaf		33.6676	33.6676	0				0	68
	B02	SYBR	PAL2	Unkn	Leaf		34.4442	34.4442	0				0	68
	B03	SYBR	PAL3	Unkn	Leaf		24.2957	24.2957	0				0	68
	B04	SYBR	PAL1	Unkn	Flower		33.1869	33.1869	0				0	68
	B05	SYBR	PAL2	Unkn	Flower		34.04	34.04	0				0	68
	B06	SYBR	PAL3	Unkn	Flower		26.0887	26.0887	0				0	68
	C01	SYBR	PAL1	Unkn	Bud		32.4849	32.4849	0				0	68
	C02	SYBR	PAL2	Unkn	Bud		29.1457	29.1457	0				0	68
	C03	SYBR	PAL3	Unkn	Bud		25.1658	25.1658	0				0	68
	C04	SYBR	PAL1	Unkn	Stem		26.3438	26.3438	0				0	68
	C05	SYBR	PAL2	Unkn	Stem		29.1457	29.1457	0				0	68
	C06	SYBR	PAL3	Unkn	Stem		21.4857	21.4857	0				0	68
	D01	SYBR	PAL1	Unkn	Leaf		32.9063	32.9063	0				0	68
	D02	SYBR	PAL2	Unkn	Leaf		32.6893	32.6893	0				0	68
	D03	SYBR	PAL3	Unkn	Leaf		26.9376	26.9376	0				0	68
	D04	SYBR	PAL1	Unkn	Flower		32.5611	32.5611	0				0	68
	D05	SYBR	PAL2	Unkn	Flower		34.0723	34.0723	0				0	68
	D06	SYBR	PAL3	Unkn	Flower		24.8813	24.8813	0				0	68
	E01	SYBR	PAL1	Unkn	Bud		31.3726	31.3726	0				0	68
	E02	SYBR	PAL2	Unkn	Bud		34.7801	34.7801	0				0	68
	E03	SYBR	PAL3	Unkn	Bud		25.2247	25.2247	0				0	68
	E04	SYBR	PAL1	Unkn	Stem		26.4686	26.4686	0				0	68
	E05	SYBR	PAL2	Unkn	Stem		27.5402	27.5402	0			0	0	68
	E06	SYBR	PAL3	Unkn	Stem		22.2176	22.2176	0				0	68
	F01	SYBR	PAL1	Unkn	Leaf		33.1479	33.1479	0
	F02	SYBR	PAL2	Unkn	Leaf		32.5903	32.5903	0
	F03	SYBR	PAL3	Unkn	Leaf		25.6597	25.6597	0
	F04	SYBR	PAL1	Unkn	Flower		33.0006	33.0006	0
	F05	SYBR	PAL2	Unkn	Flower		34.1239	34.1239	0
	F06	SYBR	PAL3	Unkn	Flower		25.485	25.485	0

## Sheet: Run Information
File Name	admin_2019-04-19 16-20-08_CT021653.pcrd
Created By User	admin
Notes
ID
Run Started	04/19/2019 08:20:14 UTC
Run Ended	04/19/2019 09:45:19 UTC
Sample Vol	20
Lid Temp	105
Protocol File Name	荧光程序.prcl
Plate Setup File Name	CK+YANG.pltd
Base Serial Number	CT021653
Optical Head Serial Number	785BR14106
CFX Manager Version	3.1.1517.0823.
