# Supplementary material for: Comparative genomic analysis of the PAL genes in five Rosaceae species and functional identification of Chinese white pear
Source: PeerJ. 2019 Dec 2;7:e8064. doi: 10.7717/peerj.8064 (PMC6894436; doi:10.7717/peerj.8064)
Supplement: Data S1 — PAL-Different tissue (Bud-Stem-Leaf-Flower); PAL-Different tissue (Root); PAL-Fruit development at different stages (15, 39, 47, 55, 63, 79, 102, 145 DAF); PAL-Hormone treatment; The content of stone cells and lignin. [file peerj-07-8064-s008.zip › Raw data/PAL-Different tissue (Root).xlsx]

## Sheet: 0
	Well	Fluor	Target	Content	Sample	Biological Set Name	Cq	Cq Mean	Cq Std. Dev	Starting Quantity (SQ)	Log Starting Quantity	SQ Mean	SQ Std. Dev	Set Point	Well Note
	A01	SYBR	PAL1	Unkn	Root		25.7286	25.7286	0				0	68
	A02	SYBR	PAL2	Unkn	Root		27.7162	27.7162	0				0	68
	A03	SYBR	PAL3	Unkn	Root		32.9836	32.9836	0				0	68
	A04	SYBR	PAL1	Unkn	Root				0				0	68
	A05	SYBR	PAL2	Unkn	Root		27.7162	27.7162	0				0	68
	A06	SYBR	PAL3	Unkn	Root		31.9411	31.9411	0				0	68
	B01	SYBR	PAL1	Unkn	Root		27.3152	27.3152	0				0	68
	B02	SYBR	PAL2	Unkn	Root		32.646	32.646	0				0	68
	B03	SYBR	PAL3	Unkn	Root		32.2957	32.2957	0				0	68
	B04	SYBR	PAL1	Unkn	Root		24.5543	24.5543	0				0	68
	B05	SYBR	PAL2	Unkn	Root		28.6874	28.6874	0				0	68
	B06	SYBR	PAL3	Unkn	Root				0				0	68
													0	68
													0	68
													0	68
													0	68
													0	68
													0	68
													0	68
													0	68
													0	68
													0	68
													0	68
													0	68
													0	68
													0	68
													0	68
													0	68
												0	0	68
													0	68

## Sheet: Run Information
File Name	admin_2019-04-19 16-20-08_CT021653.pcrd
Created By User	admin
Notes
ID
Run Started	04/19/2019 08:20:14 UTC
Run Ended	04/19/2019 09:45:19 UTC
Sample Vol	20
Lid Temp	105
Protocol File Name	荧光程序.prcl
Plate Setup File Name	CK+YANG.pltd
Base Serial Number	CT021653
Optical Head Serial Number	785BR14106
CFX Manager Version	3.1.1517.0823.
