# Supplementary material for: Comparative genomic analysis of the PAL genes in five Rosaceae species and functional identification of Chinese white pear
Source: PeerJ. 2019 Dec 2;7:e8064. doi: 10.7717/peerj.8064 (PMC6894436; doi:10.7717/peerj.8064)
Supplement: Data S1 — PAL-Different tissue (Bud-Stem-Leaf-Flower); PAL-Different tissue (Root); PAL-Fruit development at different stages (15, 39, 47, 55, 63, 79, 102, 145 DAF); PAL-Hormone treatment; The content of stone cells and lignin. [file peerj-07-8064-s008.zip › Raw data/PAL-Fruit development at different stages.xlsx]

## Sheet: 0
	Well	Fluor	Target	Content	Sample	Biological Set Name	Cq	Cq Mean	Cq Std. Dev	Starting Quantity (SQ)	Log Starting Quantity	SQ Mean	SQ Std. Dev	Set Point	Well Note
	A01	SYBR	PAL1	Unkn	15d		27.9907	27.9907	0				0	68
	A02	SYBR	PAL1	Unkn	15d		28.4939	28.4939	0				0	68
	A03	SYBR	PAL1	Unkn	15d		29.5513	29.5513	0				0	68
	A04	SYBR	PAL2	Unkn	15d		30.1032	30.1032	0				0	68
	A05	SYBR	PAL2	Unkn	15d		30.0225	30.0225	0				0	68
	A06	SYBR	PAL2	Unkn	15d		30.0634	30.0634	0				0	68
	A07	SYBR	PAL3	Unkn	15d		32.5212	32.5212	0				0	68
	A08	SYBR	PAL3	Unkn	15d		32.614	32.614	0				0	68
	A09	SYBR	PAL3	Unkn	15d		32.8236	32.8236	0				0	68
	A10	SYBR	PAL1	Unkn	39d		30.3084	30.3084	0				0	68
	A11	SYBR	PAL1	Unkn	39d		30.134	30.134	0				0	68
	A12	SYBR	PAL1	Unkn	39d		29.6022	29.6022	0				0	68
	B01	SYBR	PAL2	Unkn	39d		31.0595	31.0595	0				0	68
	B02	SYBR	PAL2	Unkn	39d		30.333	30.333	0				0	68
	B03	SYBR	PAL2	Unkn	39d		34.8515	34.8515	0				0	68
	B04	SYBR	PAL3	Unkn	39d		22.6641	22.6641	0				0	68
	B05	SYBR	PAL3	Unkn	39d		22.4181	22.4181	0				0	68
	B06	SYBR	PAL3	Unkn	39d		22.3978	22.3978	0				0	68
	B07	SYBR	PAL1	Unkn	47d		27.9224	27.9224	0				0	68
	B08	SYBR	PAL1	Unkn	47d		27.8644	27.8644	0				0	68
	B09	SYBR	PAL1	Unkn	47d		27.9931	27.9931	0				0	68
	B10	SYBR	PAL2	Unkn	47d		29.0595	29.0595	0				0	68
	B11	SYBR	PAL2	Unkn	47d		30.333	30.333	0				0	68
	B12	SYBR	PAL2	Unkn	47d		31.0288	31.0288	0				0	68
	C01	SYBR	PAL3	Unkn	47d		33.767	33.767	0				0	68
	C02	SYBR	PAL3	Unkn	47d		33.8498	33.8498	0				0	68
	C03	SYBR	PAL3	Unkn	47d		33.8179	33.8179	0				0	68
	C04	SYBR	PAL1	Unkn	55d		26.2807	26.2807	0				0	68
	C05	SYBR	PAL1	Unkn	55d		24.3854	24.3854	0				0	68
	C06	SYBR	PAL1	Unkn	55d		26.1134	26.1134	0				0	68
	C07	SYBR	PAL2	Unkn	55d		28.9816	28.9816	0				0	68
	C08	SYBR	PAL2	Unkn	55d		29.2735	29.2735	0				0	68
	C09	SYBR	PAL2	Unkn	55d		25.5165	25.5165	0				0	68
	C10	SYBR	PAL3	Unkn	55d		33.5184	33.5184	0				0	68
	C11	SYBR	PAL3	Unkn	55d		33.4212	33.4212	0				0	68
	C12	SYBR	PAL3	Unkn	55d		32.6435	32.6435	0				0	68
	D01	SYBR	PAL1	Unkn	63d		22.6954	22.6954	0				0	68
	D02	SYBR	PAL1	Unkn	63d		24.0573	24.0573	0				0	68
	D03	SYBR	PAL1	Unkn	63d		23.2994	23.2994	0				0	68
	D04	SYBR	PAL2	Unkn	63d		25.7575	25.7575	0				0	68
	D05	SYBR	PAL2	Unkn	63d		25.3156	25.3156	0				0	68
	D06	SYBR	PAL2	Unkn	63d		25.3358	25.3358	0				0	68
	D07	SYBR	PAL3	Unkn	63d		25.5805	25.5805	0				0	68
	D08	SYBR	PAL3	Unkn	63d		30.0904	30.0904	0				0	68
	D09	SYBR	PAL3	Unkn	63d		26.4921	26.4921	0				0	68
	D10	SYBR	PAL1	Unkn	79d		23.1107	23.1107	0				0	68
	D11	SYBR	PAL1	Unkn	79d		23.0336	23.0336	0			0	0	68
	D12	SYBR	PAL1	Unkn	79d		23.1034	23.1034	0				0	68
	E01	SYBR	PAL2	Unkn	79d		32.0143	32.0143	0				0	68
	E02	SYBR	PAL2	Unkn	79d		33.331	33.331	0				0	68
	E03	SYBR	PAL2	Unkn	79d		31.9284	31.9284	0				0	68
	E04	SYBR	PAL3	Unkn	79d		29.3908	29.3908	0				0	68
	E05	SYBR	PAL3	Unkn	79d		28.6904	28.6904	0			0	0	68
	E06	SYBR	PAL3	Unkn	79d		27.9931	27.9931	0			0	0	68
	E07	SYBR	PAL1	Unkn	102d		25.1632	25.1632	0				0	68
	E08	SYBR	PAL1	Unkn	102d		25.1446	25.1446	0				0	68
	E09	SYBR	PAL1	Unkn	102d		25.0938	25.0938	0				0	68
	E10	SYBR	PAL2	Unkn	102d		33.1157	33.1157	0				0	68
	E11	SYBR	PAL2	Unkn	102d		32.4124	32.4124	0			0	0	68
	E12	SYBR	PAL2	Unkn	102d		32.9062	32.9062	0				0	68
	F01	SYBR	PAL3	Unkn	102d		30.3255	30.3255	0				0	68
	F02	SYBR	PAL3	Unkn	102d		30.2422	30.2422	0				0	68
	F03	SYBR	PAL3	Unkn	102d		30.0747	30.0747	0				0	68
	F04	SYBR	PAL1	Unkn	145d		33.4167	33.4167	0				0	68
	F05	SYBR	PAL1	Unkn	145d		38.1539	38.1539	0				0	68
	F06	SYBR	PAL1	Unkn	145d		31.4167	31.4167	0				0	68
	F07	SYBR	PAL2	Unkn	145d		29.6525	29.6525	0				0	68
	F08	SYBR	PAL2	Unkn	145d		29.3124	29.3124	0				0	68
	F09	SYBR	PAL2	Unkn	145d		29.4792	29.4792	0				0	68
	F10	SYBR	PAL3	Unkn	145d		32.6484	32.6484	0				0	68
	F11	SYBR	PAL3	Unkn	145d		30.4831	30.4831	0				0	68
	F12	SYBR	PAL3	Unkn	145d		32.1537	32.1537	0				0	68
													0	68
													0	68
													0	68
													0	68
													0	68
													0	68
													0	68
													0	68
													0	68
													0	68
													0	68
													0	68
													0	68
													0	68
												0	0	68
													0	68

## Sheet: Run Information
File Name	admin_2018-05-07 16-59-52_CT021653.pcrd
Created By User	admin
Notes
ID
Run Started	05/07/2018 09:00:11 UTC
Run Ended	05/07/2018 10:24:52 UTC
Sample Vol	20
Lid Temp	105
Protocol File Name	荧光程序.prcl
Plate Setup File Name	UGT-Treat.pltd
Base Serial Number	CT021653
Optical Head Serial Number	785BR14106
CFX Manager Version	3.1.1517.0823.
