# Supplementary material for: Comparative genomic analysis of the PAL genes in five Rosaceae species and functional identification of Chinese white pear
Source: PeerJ. 2019 Dec 2;7:e8064. doi: 10.7717/peerj.8064 (PMC6894436; doi:10.7717/peerj.8064)
Supplement: Data S1 — PAL-Different tissue (Bud-Stem-Leaf-Flower); PAL-Different tissue (Root); PAL-Fruit development at different stages (15, 39, 47, 55, 63, 79, 102, 145 DAF); PAL-Hormone treatment; The content of stone cells and lignin. [file peerj-07-8064-s008.zip › Raw data/PAL-Hormone treatment.xlsx]

## Sheet: 0
	Well	Fluor	Target	Content	Sample	Biological Set Name	Cq	Cq Mean	Cq Std. Dev	Starting Quantity (SQ)	Log Starting Quantity	SQ Mean	SQ Std. Dev	Set Point	Well Note
	A01	SYBR	PAL1	Unkn	MeJA1		27.1289	27.1289	0				0	68
	A02	SYBR	PAL1	Unkn	MeJA1		35.9091	35.9091	0				0	68
	A03	SYBR	PAL1	Unkn	MeJA1		31.64	31.64	0				0	68
	A04	SYBR	PAL1	Unkn	MeJA2		32.4371	32.4371	0				0	68
	A05	SYBR	PAL1	Unkn	MeJA2		32.1272	32.1272	0				0	68
	A06	SYBR	PAL1	Unkn	MeJA2		30.3734	30.3734	0				0	68
	A07	SYBR	PAL1	Unkn	MeJA3		34.3431	34.3431	0				0	68
	A08	SYBR	PAL1	Unkn	MeJA3		29.4836	29.4836	0				0	68
	A09	SYBR	PAL1	Unkn	MeJA3		21.854	21.854	0				0	68
	A10	SYBR	PAL1	Unkn	SA1		25.4784	25.4784	0				0	68
	A11	SYBR	PAL1	Unkn	SA1		25.494	25.494	0				0	68
	A12	SYBR	PAL1	Unkn	SA1		25.5219	25.5219	0				0	68
	B01	SYBR	PAL1	Unkn	SA2		34.0595	34.0595	0				0	68
	B02	SYBR	PAL1	Unkn	SA2		30.333	30.333	0				0	68
	B03	SYBR	PAL1	Unkn	SA2		35.5558	35.5558	0				0	68
	B04	SYBR	PAL1	Unkn	SA3		22.6641	22.6641	0				0	68
	B05	SYBR	PAL1	Unkn	SA3		22.4181	22.4181	0				0	68
	B06	SYBR	PAL1	Unkn	SA3		22.3914	22.3914	0				0	68
	B07	SYBR	PAL1	Unkn	ABA1		29.2424	29.2424	0				0	68
	B08	SYBR	PAL1	Unkn	ABA1		24.8544	24.8544	0				0	68
	B09	SYBR	PAL1	Unkn	ABA1		26.5171	26.5171	0				0	68
	B10	SYBR	PAL1	Unkn	ABA2		34.0595	34.0595	0				0	68
	B11	SYBR	PAL1	Unkn	ABA2		32.333	32.333	0				0	68
	B12	SYBR	PAL1	Unkn	ABA2		35.5558	35.5558	0				0	68
	C01	SYBR	PAL1	Unkn	ABA3		25.377	25.377	0				0	68
	C02	SYBR	PAL1	Unkn	ABA3		23.9098	23.9098	0				0	68
	C03	SYBR	PAL1	Unkn	ABA3		26.9225	26.9225	0				0	68
	C04	SYBR	PAL2	Unkn	SA1		35.6507	35.6507	0				0	68
	C05	SYBR	PAL2	Unkn	SA1		34.86	34.86	0				0	68
	C06	SYBR	PAL2	Unkn	SA1		34.4134	34.4134	0				0	68
	C07	SYBR	PAL2	Unkn	SA2		33.8994	33.8994	0				0	68
	C08	SYBR	PAL2	Unkn	SA2		33.98	33.98	0				0	68
	C09	SYBR	PAL2	Unkn	SA2		34.0562	34.0562	0				0	68
	C10	SYBR	PAL2	Unkn	SA3		34.0484	34.0484	0				0	68
	C11	SYBR	PAL2	Unkn	SA3		34.3861	34.3861	0				0	68
	C12	SYBR	PAL2	Unkn	SA3		33.3835	33.3835	0				0	68
	D01	SYBR	PAL2	Unkn	MeJA1		27.6854	27.6854	0				0	68
	D02	SYBR	PAL2	Unkn	MeJA1		28.5575	28.5575	0				0	68
	D03	SYBR	PAL2	Unkn	MeJA1		28.1994	28.1994	0				0	68
	D04	SYBR	PAL2	Unkn	MeJA2		19.7075	19.7075	0				0	68
	D05	SYBR	PAL2	Unkn	MeJA2		20.2756	20.2756	0				0	68
	D06	SYBR	PAL2	Unkn	MeJA2		21.3158	21.3158	0				0	68
	D07	SYBR	PAL2	Unkn	MeJA3		30.5308	30.5308	0				0	68
	D08	SYBR	PAL2	Unkn	MeJA3		28.7204	28.7204	0				0	68
	D09	SYBR	PAL2	Unkn	MeJA3		28.7621	28.7621	0				0	68
	D10	SYBR	PAL2	Unkn	ABA1		35.6507	35.6507	0				0	68
	D11	SYBR	PAL2	Unkn	ABA1		34.86	34.86	0			0	0	68
	D12	SYBR	PAL2	Unkn	ABA1		34.4134	34.4134	0				0	68
	E01	SYBR	PAL2	Unkn	ABA2		32.6653	32.6653	0				0	68
	E02	SYBR	PAL2	Unkn	ABA2		33.431	33.431	0				0	68
	E03	SYBR	PAL2	Unkn	ABA2		32.849	32.849	0				0	68
	E04	SYBR	PAL2	Unkn	ABA3		32.8398	32.8398	0				0	68
	E05	SYBR	PAL2	Unkn	ABA3		33.6103	33.6103	0			0	0	68
	E06	SYBR	PAL3	Unkn	ABA1		36.6535	36.6535	0			0	0	68
	E07	SYBR	PAL3	Unkn	ABA1		37.6482	37.6482	0				0	68
	E08	SYBR	PAL3	Unkn	ABA1		35.6535	35.6535	0				0	68
	E09	SYBR	PAL3	Unkn	ABA2		35.6237	35.6237	0				0	68
	E10	SYBR	PAL3	Unkn	ABA2		34.8994	34.8994	0				0	68
	E11	SYBR	PAL3	Unkn	ABA2		34.98	34.98	0			0	0	68
	E12	SYBR	PAL3	Unkn	ABA3		31.0562	31.0562	0				0	68
	F01	SYBR	PAL3	Unkn	ABA3		31.194	31.194	0				0	68
	F02	SYBR	PAL3	Unkn	ABA3		31.3322	31.3322	0				0	68
	F03	SYBR	PAL3	Unkn	MeJA1		25.5555	25.5555	0				0	68
	F04	SYBR	PAL3	Unkn	MeJA1		26.4167	26.4167	0				0	68
	F05	SYBR	PAL3	Unkn	MeJA1		26.6538	26.6538	0				0	68
	F06	SYBR	PAL3	Unkn	MeJA2		26.0367	26.0367	0				0	68
	F07	SYBR	PAL3	Unkn	MeJA2		26.4066	26.4066	0				0	68
	F08	SYBR	PAL3	Unkn	MeJA2		28.1484	28.1484	0				0	68
	F09	SYBR	PAL3	Unkn	MeJA3		31.2733	31.2733	0				0	68
	F10	SYBR	PAL2	Unkn	MeJA3		30.0484	30.0484	0				0	68
	F11	SYBR	PAL2	Unkn	MeJA3		30.3861	30.3861	0				0	68
	F12	SYBR	PAL3	Unkn	SA1		33.1923	33.1923	0				0	68
	G01	SYBR	PAL3	Unkn	SA1		37.3939	37.3939	0				0	68
	G02	SYBR	PAL3	Unkn	SA1		37.8787	37.8787	0				0	68
	G03	SYBR	PAL3	Unkn	SA2		34.3099	34.3099	0				0	68
	G04	SYBR	PAL3	Unkn	SA2		35.61	35.61	0			0	0	68
	G05	SYBR	PAL3	Unkn	SA2		36.6376	36.6376	0			0	0	68
	G06	SYBR	PAL3	Unkn	SA3		34.9456	34.9456	0			0	0	68
	G07	SYBR	PAL3	Unkn	SA3		34.6345	34.6345	0				0	68
	G08	SYBR	PAL3	Unkn	SA3		34.676	34.676	0				0	68
													0	68
													0	68
													0	68
													0	68
													0	68
													0	68
													0	68
													0	68
													0	68
													0	68
													0	68
													0	68
													0	68
													0	68
												0	0	68
													0	68

## Sheet: Run Information
File Name	admin_2018-05-07 16-59-52_CT021653.pcrd
Created By User	admin
Notes
ID
Run Started	05/07/2018 09:00:11 UTC
Run Ended	05/07/2018 10:24:52 UTC
Sample Vol	20
Lid Temp	105
Protocol File Name	荧光程序.prcl
Plate Setup File Name	UGT-Treat.pltd
Base Serial Number	CT021653
Optical Head Serial Number	785BR14106
CFX Manager Version	3.1.1517.0823.
