# Supplementary material for: Comparative genomic analysis of the PAL genes in five Rosaceae species and functional identification of Chinese white pear
Source: PeerJ. 2019 Dec 2;7:e8064. doi: 10.7717/peerj.8064 (PMC6894436; doi:10.7717/peerj.8064)
Supplement: Data S1 — PAL-Different tissue (Bud-Stem-Leaf-Flower); PAL-Different tissue (Root); PAL-Fruit development at different stages (15, 39, 47, 55, 63, 79, 102, 145 DAF); PAL-Hormone treatment; The content of stone cells and lignin. [file peerj-07-8064-s008.zip › Raw data/The content of stone cells and lignin .xls]

## Sheet: Sheet1
					The lignin content in the stem and leaves of wild-type and transgenic Arabidopsis
	The content of stone cells					Abs (280 nm)	Abs (280 nm)
15DAF	0.100168	0.100212	0.100223			Stem	Leaf
39DAF	0.446398	0.46371	0.45534		WT1	0.3563	0.2149
47DAF	3.01236	2.96354	3.03873		WT2	0.3594	0.2122
55DAF	2.36945	2.42668	2.38575		WT3	0.3605	0.2119
63DAF	2.00098	2.0002	2.00098		PbPAL1	0.4262	0.2452
79DAF	1.46897	1.39871	1.39572		PbPAL1	0.4279	0.2465
102DAF	1.00068	1.00014	1.00001		PbPAL1	0.4276	0.246
145DAF	1.30068	1.30016	1.30034		PbPAL2	0.42	0.2415
					PbPAL2	0.41989	0.2411
					PbPAL2	0.4173	0.2412
